# Supplementary material for: The Times of Our Lives: Interaction Among Different Biological Periodicities
Source: Front Integr Neurosci. 2018 Mar 13;12:10. doi: 10.3389/fnint.2018.00010 (PMC5859086; doi:10.3389/fnint.2018.00010)
Supplement: Supplementary file 2 [file Data_Sheet_2.ZIP]

Archive with 5 entries (4 files):
- scn_modelkernel.m
- __MACOSX/
- __MACOSX/._scn_modelkernel.m
- scn_mainloop.m
- __MACOSX/._scn_mainloop.m
